# Supplementary material for: Lactose Residual Content in PDO Cheeses: Novel Inclusions for Consumers with Lactose Intolerance
Source: Foods. 2021 Sep 21;10(9):2236. doi: 10.3390/foods10092236 (PMC8464992; doi:10.3390/foods10092236)
Supplement: Supplementary file 1 [file foods-10-02236-s001.zip]

Archive with 3 entries (2 files):
- foods-1313812 sup/
- foods-1313812 sup/Supplemental materials_Table S1 (a)-1.pdf
- foods-1313812 sup/Supplemental materials_Table S1 (b).pdf
